# Supplementary material for: Peptide Receptor Radionuclide Therapy in Patients with Advanced, Recurrent or Progressive Meningioma: An Updated Systematic Review and Meta-Analysis
Source: Cancers (Basel). 2025 Jun 18;17(12):2039. doi: 10.3390/cancers17122039 (PMC12191156; doi:10.3390/cancers17122039)
Supplement: Supplementary file 1 [file cancers-17-02039-s001.zip]

Archive with 1 entries (1 files):
- cancers-3695952-supplementary.pdf
